# Supplementary material for: Application of Mass Spectrometry for Analysis of Nucleobases, Nucleosides and Nucleotides in Tea and Selected Herbs: A Critical Review of the Mass Spectrometric Data
Source: Foods. 2024 Sep 18;13(18):2959. doi: 10.3390/foods13182959 (PMC11431637; doi:10.3390/foods13182959)
Supplement: Supplementary file 1 [file foods-13-02959-s001.zip]

Archive with 1 entries (1 files):
- foods-3212249-supplementary.pdf
